# Supplementary material for: eccDB: a comprehensive repository for eccDNA-mediated chromatin contacts in multi-species
Source: Bioinformatics. 2023 Apr 5;39(4):btad173. doi: 10.1093/bioinformatics/btad173 (PMC10112955; doi:10.1093/bioinformatics/btad173)
Supplement: btad173_Supplementary_Data [file btad173_supplementary_data.zip]

Archive with 6 entries (6 files):
- Supplementary Figure 2.pdf
- Supplementary Figure 3.pdf
- Supplementary File.pdf
- Supplementary_Table_1.xls
- Supplementary_Table_2.xls
- Supplementary Figure 1.pdf
