# Supplementary material for: eccDB: a comprehensive repository for eccDNA-mediated chromatin contacts in multi-species
Source: Bioinformatics. 2023 Apr 5;39(4):btad173. doi: 10.1093/bioinformatics/btad173 (PMC10112955; doi:10.1093/bioinformatics/btad173)
Supplement: btad173_Supplementary_Data [file btad173_supplementary_data.zip › Supplementary_Table_1.xls]

## Sheet: The statistics about the sample
The number of samples, eccDNAs, eccDNA regulatory elements, and chromosomal interaction in for each species
	Homo sapiens	Mus musculus	Saccharomyces cerevisiae	Arabidopsis thaliana
Sample types counts	396	12	11	5
eccDNA counts	767981	372811	2081	174309
TEs	6370152	47198	0	0
SEs	393782	828	0	0
Chromatin accessibility regions	39586081	0	0	0
ChromHMM states	37288007	0	0	0
TFs	28500150	6294670	739	0
Risk SNPs	1515093	0	0	0
eQTLs	10115157	0	0	0
DNA methylation positions	776369	0	0	0
Intrachromosomal interaction	3163288	79553	55579	0
Interchromosomal interaction	29454494	1417698	204030	0
