# Supplementary material for: eccDB: a comprehensive repository for eccDNA-mediated chromatin contacts in multi-species
Source: Bioinformatics. 2023 Apr 5;39(4):btad173. doi: 10.1093/bioinformatics/btad173 (PMC10112955; doi:10.1093/bioinformatics/btad173)
Supplement: btad173_Supplementary_Data [file btad173_supplementary_data.zip › Supplementary_Table_2.xls]

## Sheet: Data sources used in eccDB
Type	Data sources	URL	Ref
eccDNAs collection	CircleBase	http://circlebase.maolab.org/welcome/index	Zhao, X. et al. (2022) CircleBase: an integrated resource and analysis platform for human eccDNAs. Nucleic Acids Res. 50(D1):D72-D82. doi: 10.1093/nar/gkab1104
	Pubmed	https://www.ncbi.nlm.nih.gov/pubmed/
eccDNAs identification	Circle-Map	https://github.com/iprada/Circle-Map	Prada-Luengo, I. et al. (2019) Sensitive detection of circular DNAs at single-nucleotide resolution using guided realignment of partially aligned reads. BMC Bioinformatics. 20(1):663. doi: 10.1186/s12859-019-3160-3
Reference genome(hg38,mm10)	GENCODE	https://www.gencodegenes.org/	Harrow, J. et al. (2012) GENCODE: the reference human genome annotation for The ENCODE Project. Genome Res. 22(9):1760-74. doi: 10.1101/gr.135350.111
Reference genome(tair10)	ENSEMBL PLANTS	https://plants.ensembl.org/index.html
Reference genome(sacCer3)	UCSC	https://genome.ucsc.edu/	Karolchik, D. et al. (2003) The UCSC Genome Browser Database. Nucleic Acids Res. 31(1):51-4. doi: 10.1093/nar/gkg129
Human gene expression data	UCSC Xena	https://xenabrowser.net/datapages/	Karolchik, D. et al. (2003) The UCSC Genome Browser Database. Nucleic Acids Res. 31(1):51-4. doi: 10.1093/nar/gkg129
	THE HUMAN PROTEIN ATLAS	https://www.proteinatlas.org/
	CCLE	https://sites.broadinstitute.org/ccle/	Barretina, J. et al. (2012) The Cancer Cell Line Encyclopedia enables predictive modelling of anticancer drug sensitivity. Nature. 483(7391):603-7. doi: 10.1038/nature11003
Chromosome interactions	4DGenome	https://4dgenome.research.chop.edu/	Teng, L. et al. (2015) 4DGenome: a comprehensive database of chromatin interactions. Bioinformatics. 31(15):2560-4. doi: 10.1093/bioinformatics/btv158
Human ATAC-seq,Human Circle-Seq	ENCODE	https://www.encodeproject.org/	ENCODE Project Consortium. (2012) An integrated encyclopedia of DNA elements in the human genome. Nature. 489(7414):57-74. doi: 10.1038/nature11247
Human ATAC-seq,Mouse ATAC-seq	GEO	https://www.ncbi.nlm.nih.gov/gds/
	(https://github.com/leishenggit/CircleBase)

## Sheet: Annotation information database
Type	Database	URL	Ref
Human SEs	dbSUPER	http://www.asntech.org/dbsuper/	Khan, A. and Zhang, X. (2015) dbSUPER: a database of super-enhancers in mouse and human genome. Nucleic Acids Res. 44(D1):D164-71. doi: 10.1093/nar/gkv1002
	SEdb	http://www.licpathway.net/sedb/	Jiang, Y. et al. (2019) SEdb: a comprehensive human super-enhancer database. Nucleic Acids Res. 47(D1):D235-D243. doi: 10.1093/nar/gky1025
Human TEs	ENdb	http://www.licpathway.net/ENdb	Bai, X. et al. (2020) ENdb: a manually curated database of experimentally supported enhancers for human and mouse. Nucleic Acids Res. 48(D1):D51-D57. doi: 10.1093/nar/gkz973
	SEdb	http://www.licpathway.net/sedb/	Jiang, Y. et al. (2019) SEdb: a comprehensive human super-enhancer database. Nucleic Acids Res. 47(D1):D235-D243. doi: 10.1093/nar/gky1025
Human chromatian accessibility regions	ATACdb	http://www.licpathway.net/ATACdb/	Wang, F. et al. (2021) ATACdb: a comprehensive human chromatin accessibility database. Nucleic Acids Res. 49(D1):D55-D64. doi: 10.1093/nar/gkaa943
Human ChromHMM states	GREAP	http://www.liclab.net/Greap/view/index	Yang, Y. et al. (2022) GREAP: a comprehensive enrichment analysis software for human genomic regions. Brief Bioinform. 2022 Aug 12:bbac329. doi: 10.1093/bib/bbac329
Huamn eQTLs	VARAdb	http://www.licpathway.net/VARAdb/	Pan, Q. et al. (2021) VARAdb: a comprehensive variation annotation database for human. Nucleic Acids Res. 49(D1):D1431-D1444. doi: 10.1093/nar/gkaa922
Human risk SNPs	VARAdb	http://www.licpathway.net/VARAdb/	Pan, Q. et al. (2021) VARAdb: a comprehensive variation annotation database for human. Nucleic Acids Res. 49(D1):D1431-D1444. doi: 10.1093/nar/gkaa922
Human DNA methylation positions	ENCODE Human Methylation 450 Bead chip	https://www.encodeproject.org/	ENCODE Project Consortium. (2012) An integrated encyclopedia of DNA elements in the human genome. Nature. 489(7414):57-74. doi: 10.1038/nature11247
Mouse TEs	EnhancerAtlas	http://enhanceratlas.org/	Gao, T. et al. (2016) EnhancerAtlas: a resource for enhancer annotation and analysis in 105 human cell/tissue types. Bioinformatics. 32(23):3543-3551. doi: 10.1093/bioinformatics/btw495
Mouse SEs	dbSUPER	http://www.asntech.org/dbsuper/	Khan, A. and Zhang, X. (2015) dbSUPER: a database of super-enhancers in mouse and human genome. Nucleic Acids Res. 44(D1):D164-71. doi: 10.1093/nar/gkv1002
Mouse TFs	GTRD	http://gtrd.biouml.org	Yevshin, I. et al. (2017) GTRD: a database of transcription factor binding sites identified by ChIP-seq experiments. Nucleic Acids Res. 45(D1):D61-D67. doi: 10.1093/nar/gkw951
Saccharomyces cerevisiae TEs	EnhancerAtlas	http://enhanceratlas.org/	Gao, T. et al. (2016) EnhancerAtlas: a resource for enhancer annotation and analysis in 105 human cell/tissue types. Bioinformatics. 32(23):3543-3551. doi: 10.1093/bioinformatics/btw495

## Sheet: Development tool versions
Methods	URL
MySQL 8.0.21	http://www.mysql.com
Vue	https://cn.vuejs.org/
Tomcat Web server	http://tomcat.apache.org/
JAVA 1.8	https://www.oracle.com/technetwork/java/index.html
Bootstrap v3.3.7	https://v3.bootcss.com
JQuery v2.1.1	http://jquery.com
Element Plus 2.2.9	https://element-plus.gitee.io/en-US/
Integrative Genomics Viewer	https://igv.org/.
